# Supplementary material for: Novel Nitric Oxide Donor Dinitroazetidine-Coumarin Hybrids as Potent Anti-Intrahepatic Cholangiocarcinoma Agents
Source: Molecules. 2022 Jun 22;27(13):4021. doi: 10.3390/molecules27134021 (PMC9268168; doi:10.3390/molecules27134021)
Supplement: Supplementary file 1 [file molecules-27-04021-s001.zip]

Archive with 1 entries (1 files):
- molecules-1730396-supplementary.pdf
